# Supplementary material for: To Unveil the Molecular Mechanisms of Qi and Blood through Systems Biology-Based Investigation into Si-Jun-Zi-Tang and Si-Wu-Tang formulae
Source: Sci Rep. 2016 Sep 28;6:34328. doi: 10.1038/srep34328 (PMC5039637; doi:10.1038/srep34328)
Supplement: Supplementary Table S1 [file srep34328-s1.xls]

## Sheet: Sheet1
To Unveil the Molecular Mechanisms of Qi and Blood through Systems Biology-Based Investigation into Si-Jun-Zi-Tang and Si-Wu-Tang formulae Jing Sun,1* Li Zhang,2* Yujun He3, Kun Zhang,3 Liping Wu,3 Yongsheng Fan,3 Zhijun Xie3 1The Second Affiliated Hospital of Zhejiang Chinese Medical University, Hangzhou, Zhejiang, China. 2Hangzhou Traditional Chinese Medical Hospital, Hangzhou, Zhejiang, China.…
Supplementary Table S1. All genes targeted by ingredients of SJZT and SWT
Herbs	Ingredients	Targets	Combined score
Poria cocos	ergotamine	ADRA1D	0.979
	ergotamine	ADRA2A	0.979
	ergotamine	ADRA2B	0.979
	ergotamine	ADRA2C	0.901
	ergotamine	CYP3A4	0.911
	ergotamine	DRD2	0.904
	ergotamine	HTR1B	0.906
	ergotamine	HTR1D	0.903
	ergotamine	HTR2A	0.981
Angelicae Sinensis	1-hexadecanol	PIGG	0.893
	angelicin	CASP8	0.999
	dodecane	LSM2	0.999
	p-cresol	IL12A	0.999
	IL12B 982648	IL12A	0.999
	CASP3 988504	CASP8	0.999
	LSM1 997604	LSM2	0.999
	choline	ACHE	0.999
	choline	CHAT	0.999
	uracil	UPP2	0.999
	uracil	DPYD	0.999
	hexadecanoic acid	FABP4	0.997
	hexadecanoic acid	FABP1	0.997
	palmitate	FABP4	0.997
	palmitate	FABP1	0.997
	retinol	RBP2	0.997
	choline	CHKA	0.997
	choline	CHDH	0.997
	hexadecanoic acid	CPT2	0.995
	palmitate	CPT2	0.995
	angelicin	CASP9	0.994
	vitamin b1	TPK1	0.994
	thiamine	TPK1	0.994
	CASP3 985709	CASP9	0.994
	uracil	UNG	0.994
	stigmasterol	ABCG8	0.993
	ABCG5 980149	ABCG8	0.993
	angelicin	CASP3	0.992
	BIRC5 983604	CASP3	0.992
	uracil	UPRT	0.991
	hexadecanoic acid	CES1	0.99
	hexadecanoic acid	ALB	0.99
	hexanoic acid	GCG	0.99
	palmitate	CES1	0.99
	palmitate	ALB	0.99
	GCGR 994701	GCG	0.99
	retinol	RDH8	0.99
	hexadecanoic acid	PPT1	0.988
	palmitate	PPT1	0.988
	retinol	RDH10	0.988
	retinol	DHRS3	0.988
	retinol	RDH12	0.988
	retinol	LRAT	0.988
	uracil	TYMP	0.987
	1-hexadecanol	GNPAT	0.986
	AGPS 989300	GNPAT	0.986
	retinol	RDH11	0.986
	uracil	UPP1	0.986
	hexadecanoic acid	GCG	0.985
	hexadecanoic acid	PPARA	0.985
	palmitate	GCG	0.985
	palmitate	PPARA	0.985
	dodecane	CD1B	0.984
	dodecane	CD1D	0.984
	B2M 989629	CD1B	0.984
	B2M 989631	CD1D	0.984
	retinol	DHRS9	0.984
	butanoic acid	BCHE	0.982
	hexadecanoic acid	FABP3	0.982
	m-cresol	INS	0.982
	m-cresol	INS	0.982
	palmitate	FABP3	0.982
	butyrate	BCHE	0.982
	decanoate	ALB	0.982
	carvacrol	HSPD1	0.981
	HSPA4 986892	HSPD1	0.981
	retinol	RETSAT	0.981
	butanoic acid	GSN	0.98
	CASP3 990874	GSN	0.98
	choline	PHOSPHO1	0.98
	butanoic acid	TAC1	0.979
	tetradecane	LSS	0.979
	vitamin b1	SLC19A2	0.979
	thiamine	SLC19A2	0.979
	butyrate	TAC1	0.979
	UPP2	UPRT	0.979
	naphthalene	ADRA2C	0.979
	naphthalene	ADRA2B	0.979
	naphthalene	ADRA2A	0.979
	naphthalene	NPY2R	0.979
	carvacrol	HSPD1	0.978
	CASP3 986892	HSPD1	0.978
	retinol	RBP4	0.978
	stigmasterol	ABCA1	0.975
	NR1H3 991058	ABCA1	0.975
	stigmasterol	ABCA1	0.974
	NR1H2 991058	ABCA1	0.974
	vitamin b1	TKT	0.971
	thiamine	TKT	0.971
	palmitate	Ppt1	0.971
	palmitate	Ppt1	0.971
	decanoate	FURIN	0.97
	vitamin b1	SLC19A3	0.969
	thiamine	SLC19A3	0.969
	dodecanol	FAAH	0.967
	dodecanol	FAAH	0.967
	ethanol	Casp3	0.967
	anisic acid	PLA2G1B	0.966
	choline	SLC5A7	0.966
	decanoate	GLTP	0.966
	hexadecanoic acid	FABP1	0.965
	PPARA 981655	FABP1	0.965
	1-hexadecanol	AGPS	0.964
	hexadecanol	AGPS	0.964
	DPYD	TYMP	0.963
	ethanol	Tnf	0.963
	butanoic acid	GCG	0.958
	TAC1 994701	GCG	0.958
	RDH12	LRAT	0.953
	RDH11	LRAT	0.953
	UPRT	TYMP	0.953
	butanoic acid	GCG	0.951
	hexanoic acid	GCG	0.951
	FFAR1 994701	GCG	0.951
	FFAR1 994701	GCG	0.951
	butanoic acid	CASP3	0.949
	butyrate	CASP3	0.949
	butanoic acid	IL2	0.944
	butyrate	IL2	0.944
	naphthalene	CYP1A2	0.944
	UPP2	TYMP	0.943
	butanoic acid	GSN	0.942
	butyrate	GSN	0.942
	decanoate	PCSK1	0.941
	stigmasterol	ABCA1	0.94
	SREBF2 991058	ABCA1	0.94
	LRAT	RDH8	0.94
	hexadecanoic acid	CPT2	0.939
	hexadecanoic acid	PPARA	0.939
	PPARA 990372	CPT2	0.939
	FABP4 979024	PPARA	0.939
	CHAT	PHOSPHO1	0.939
	uracil	TDG	0.939
	uracil	AICDA	0.934
	1-hexadecanol	GNPAT	0.933
	butanoic acid	GCG	0.933
	hexanoic acid	GCG	0.933
	FAR1 989300	GNPAT	0.933
	FFAR2 994701	GCG	0.933
	FFAR2 994701	GCG	0.933
	choline	PLD2	0.933
	butanoic acid	FFAR2	0.93
	butyrate	FFAR2	0.93
	choline	SLC44A1	0.93
	angelicin	CASP9	0.928
	BIRC5 985709	CASP9	0.928
	azelaic acid	AKR1D1	0.927
	phenylacetic acid	MAOA	0.927
	ALDH2 986976	MAOA	0.927
	NPY5R	NPY1R	0.927
	LRAT	DHRS9	0.926
	choline	PLD1	0.924
	RDH10	LRAT	0.923
	uracil	SMUG1	0.923
	butanoic acid	GCG	0.922
	BCHE 994701	GCG	0.922
	DPYD	UPP2	0.922
	phenylacetic acid	AKR1B1	0.921
	ALDH2 980955	AKR1B1	0.921
	ALDH2	AKR1B1	0.921
	1-hexadecanol	GNPAT	0.92
	hexanoic acid	OXSM	0.92
	FAR2 989300	GNPAT	0.92
	hexanoic acid	OXSM	0.92
	butanoic acid	PTAFR	0.919
	butanoic acid	TAC1	0.919
	butyrate	PTAFR	0.919
	PTAFR 984669	TAC1	0.919
	butanoic acid	GCG	0.918
	butyrate	GCG	0.918
	phenylacetic acid	MAOB	0.916
	phenylacetic acid	ALDH3A2	0.916
	AKR1B1 987686	ALDH3A2	0.916
	DHRS3	LRAT	0.916
	CHAT	CHKA	0.916
	NPY2R	NPY5R	0.916
	butanoic acid	FFAR1	0.915
	hexanoic acid	FFAR1	0.915
	FFAR2 977540	FFAR1	0.915
	FFAR2 977540	FFAR1	0.915
	phenylacetic acid	ALDH3A2	0.914
	MAOA 987686	ALDH3A2	0.914
	phenylacetic acid	MAOB	0.913
	ALDH2 991745	MAOB	0.913
	NPY2R	NPY1R	0.913
	azelaic acid	TYR	0.912
	1-hexadecanol	GNPAT	0.911
	hexadecanol	GNPAT	0.911
	DPYD	UPRT	0.911
	1-hexadecanol	FAR1	0.91
	hexanoic acid	FFAR2	0.91
	hexanoic acid	FFAR1	0.91
	hexadecanol	FAR1	0.91
	hexanoic acid	FFAR2	0.91
	hexanoic acid	FFAR1	0.91
	CHKA	ACHE	0.91
	butanoic acid	FFAR1	0.909
	butyrate	FFAR1	0.909
	1-hexadecanol	FAR1	0.908
	1-hexadecanol	FAR2	0.908
	1-hexadecanol	AGPS	0.908
	limonene	CYP2C19	0.908
	phenylacetic acid	ALDH3A2	0.908
	phenylacetic a.	ALDH3A2	0.908
	AGPS 987832	FAR1	0.908
	hexadecanol	FAR2	0.908
	FAR2 979337	AGPS	0.908
	limonene	CYP2C19	0.908
	phenylacetic acid	ALDH2	0.907
	phenylacetic a.	ALDH2	0.907
	PCSK1	MBOAT4	0.907
	hexanoic acid	GCGR	0.906
	phenylacetic acid	MAOB	0.906
	phenylacetic acid	MAOA	0.906
	phenylacetic a.	MAOB	0.906
	phenylacetic a.	MAOA	0.906
	GRK5 994220	GCGR	0.906
	RETSAT	LRAT	0.906
	ADRA2A	ADRA2B	0.906
	NPY2R	ADRA2B	0.906
	ADRA2C	ADRA2B	0.906
	decanoate	MBOAT4	0.906
	hexanoic acid	GCG	0.905
	hexanoic acid	GCG	0.905
	phenylacetic acid	AOC3	0.905
	ALDH2 983769	AOC3	0.905
	hexanoic acid	GCG	0.905
	GRK5 994701	GCG	0.905
	RDH11	RETSAT	0.905
	RDH12	RETSAT	0.905
	ADRA2A	ADRA2C	0.905
	vitamin b1	TPK1	0.904
	SLC19A2 988809	TPK1	0.904
	ADRA2A	NPY1R	0.904
	NPY1R	ADRA2B	0.904
	hexanoic acid	GCGR	0.903
	stigmasterol	NR1H3	0.903
	NR1H2 987246	NR1H3	0.903
	FFAR1 994220	GCGR	0.903
	RETSAT	RDH8	0.903
	RDH10	RETSAT	0.903
	NPY1R	ADRA2C	0.903
	Tnf	Casp3	0.903
	butanoic acid	TAC1	0.902
	dodecane	TRBC1	0.902
	hexanoic acid	GCGR	0.902
	phenylacetic acid	PTH	0.902
	tridecane	GDI1	0.902
	GDI2 995404	GDI1	0.902
	CCND1 980724	PTH	0.902
	FFAR1 984669	TAC1	0.902
	NPS 994220	GCGR	0.902
	B2M 996661	TRBC1	0.902
	ADRA2A	NPY2R	0.902
	NPY5R	ADRA2B	0.902
	butanoic acid	PTAFR	0.901
	butanoic acid	GCG	0.901
	FFAR1 982486	PTAFR	0.901
	PTAFR 994701	GCG	0.901
	DHRS3	RETSAT	0.901
	NPY2R	ADRA2C	0.901
	NPY5R	ADRA2C	0.901
	butanoic acid	PTAFR	0.9
	dodecane	CD1C	0.9
	dodecane	TRBC1	0.9
	dodecane	TRBC1	0.9
	dodecane	CD1D	0.9
	dodecane	CD1B	0.9
	dodecane	B2M	0.9
	hexanoic acid	GCGR	0.9
	hexanoic acid	NMB	0.9
	hexanoic acid	GCGR	0.9
	hexanoic acid	GRK5	0.9
	hexanoic acid	LPAR2	0.9
	hexanoic acid	LPAR2	0.9
	hexanoic acid	NPS	0.9
	hexanoic acid	ADRA1A	0.9
	phenylacetic acid	AKR1B1	0.9
	phenylacetic acid	AOC2	0.9
	phenylacetic acid	AOC3	0.9
	phenylacetic a.	AKR1B1	0.9
	phenylacetic a.	AOC2	0.9
	phenylacetic a.	AOC3	0.9
	FFAR2 982486	PTAFR	0.9
	hexanoic acid	GCGR	0.9
	hexanoic acid	NMB	0.9
	FFAR2 994220	GCGR	0.9
	hexanoic acid	GRK5	0.9
	hexanoic acid	LPAR2	0.9
	GRK5 994358	LPAR2	0.9
	hexanoic acid	NPS	0.9
	hexanoic acid	ADRA1A	0.9
	dodecane	CD1C	0.9
	CD1D 996661	TRBC1	0.9
	dodecane	TRBC1	0.9
	dodecane	CD1D	0.9
	dodecane	CD1B	0.9
	dodecane	B2M	0.9
	naphthalene	NPY5R	0.9
	naphthalene	NPY1R	0.9
	ADRA2A	NPY5R	0.9
	decanoate	PPARG	0.9
	decanoate	ACOT4	0.9
	decanoate	ACOT1	0.9
	decanoate	ACOT7	0.9
	decanoate	SEC11C	0.9
	butanoic acid	TAC1	0.899
	dodecane	TRBC1	0.899
	hexanoic acid	LPAR2	0.899
	hexanoic acid	GCG	0.899
	hexanoic acid	NPS	0.899
	hexanoic acid	LPAR2	0.899
	hexanoic acid	NPS	0.899
	hexanoic acid	GRK5	0.899
	hexanoic acid	NPS	0.899
	hexanoic acid	LPAR2	0.899
	hexanoic acid	GCG	0.899
	hexanoic acid	GRK5	0.899
	hexanoic acid	LPAR2	0.899
	phenylacetic acid	ALDH2	0.899
	phenylacetic acid	ALDH3A2	0.899
	phenylacetic acid	ALDH3A2	0.899
	scopoletin	HSD17B3	0.899
	scopoletin	HSD17B3	0.899
	scopoletin	HSD17B3	0.899
	scopoletin	UGT1A3	0.899
	scopoletin	HSD17B3	0.899
	scopoletin	HSD17B3	0.899
	vitamin b1	TPK1	0.899
	AOC2 978784	ALDH2	0.899
	AOC2 987686	ALDH3A2	0.899
	AOC3 987686	ALDH3A2	0.899
	UGT1A6 991170	HSD17B3	0.899
	UGT1A9 991170	HSD17B3	0.899
	UGT1A7 991170	HSD17B3	0.899
	HSD17B3 998037	UGT1A3	0.899
	UGT1A8 991170	HSD17B3	0.899
	UGT1A10 991170	HSD17B3	0.899
	SLC19A3 988809	TPK1	0.899
	FFAR2 984669	TAC1	0.899
	GCGR 994358	LPAR2	0.899
	LPAR2 994701	GCG	0.899
	GRK5 993778	NPS	0.899
	FFAR2 994358	LPAR2	0.899
	FFAR1 993778	NPS	0.899
	FFAR1 993295	GRK5	0.899
	FFAR2 993778	NPS	0.899
	FFAR1 994358	LPAR2	0.899
	NPS 994701	GCG	0.899
	FFAR2 993295	GRK5	0.899
	NPS 994358	LPAR2	0.899
	ENSG00000211784	TRBC1	0.899
	RETSAT	DHRS9	0.899
	PHOSPHO1	ACHE	0.899
	SEC11C	MBOAT4	0.899
	1-hexadecanol	PIGG	0.893
	ALDH3A2 997747	PIGG	0.893
	ALDH3A1 997747	PIGG	0.893
	stigmasterol	ABCA1	0.887
	stigmasterol	ABCA1	0.887
	angelicin	BIRC5	0.879
	dodecane	LSM2	0.879
	IL6 982434	BIRC5	0.879
	dodecane	LSM2	0.879
	AICDA	UNG	0.878
	angelicin	CASP8	0.875
	vitamin b1	NMT1	0.875
	thiamine	NMT1	0.875
	CASP9 988504	CASP8	0.875
	butanoic acid	TAC1	0.865
	IL2 984669	TAC1	0.865
	stigmasterol	NR1H2	0.862
	stigmasterol	NR1H3	0.862
	stigmasterol	NR1H2	0.862
	stigmasterol	NR1H3	0.862
	naphthalene	CYP2F1	0.861
	UPP1	UPRT	0.854
	dodecane	LSM1	0.848
	dodecane	LSM1	0.848
	TPS14	GPS1	0.848
	carvacrol	TRPA1	0.846
	carvacrol	TRPA1	0.846
	anisic acid	PLA2G2E	0.841
	isoeugenol	LPO	0.836
	isoeugenol	LPO	0.836
	phenylacetic acid	AKR1B1	0.83
	AOC2 980955	AKR1B1	0.83
	carvacrol	HSPA4	0.828
	carvacrol	HSPA4	0.828
	carvacrol	HSPD1	0.827
	carvacrol	HSPD1	0.827
	CHKA	PHOSPHO1	0.827
	angelicin	BIRC5	0.824
	p-cresol	F11R	0.824
	p-cresol	F11R	0.824
	angelicin	BIRC5	0.824
	AHR	CYP1A2	0.824
	isoeugenol	AHR	0.822
	CCL2 977302	AHR	0.822
	scopoletin	UGT1A9	0.821
	scopoletin	UGT1A9	0.821
	nonanal	RDH12	0.82
	nonanal	RDH12	0.82
	phenylacetic acid	MAOA	0.817
	AKR1B1 986976	MAOA	0.817
	vanillin	TRPV3	0.814
	vanillin	TRPV3	0.814
	scopoletin	UGT1A6	0.813
	scopoletin	UGT1A6	0.813
	stigmasterol	ABCG8	0.812
	vitamin b1	SLC22A2	0.812
	vitamin b1	SLC22A1	0.812
	vitamin b1	SLC22A5	0.812
	NR1H2 980149	ABCG8	0.812
	thiamine	SLC22A2	0.812
	thiamine	SLC22A1	0.812
	thiamine	SLC22A5	0.812
	tridecane	RYR2	0.811
	tridecane	RYR2	0.811
	myristicin	Cyp1a2	0.81
	phenylacetic acid	MAOB	0.807
	AKR1B1 991745	MAOB	0.807
	phenylacetic acid	AOC3	0.806
	AKR1B1 983769	AOC3	0.806
	scopoletin	UGT1A10	0.805
	scopoletin	UGT1A8	0.805
	scopoletin	UGT1A7	0.805
	scopoletin	UGT1A10	0.805
	scopoletin	UGT1A8	0.805
	scopoletin	UGT1A7	0.805
	PLD2	CHDH	0.804
	angelicin	IL6	0.8
	angelicin	NFKB2	0.8
	azelaic acid	SRD5A2	0.8
	beta-elemene	CASP3	0.8
	carvacrol	PPARA	0.8
	p-cresol	ICAM1	0.8
	phenylacetic acid	CCND1	0.8
	phenylacetic acid	PTH	0.8
	scopoletin	LPL	0.8
	scopoletin	CASP3	0.8
	vanillin	MMP9	0.8
	vitamin b1	CYP4B1	0.8
	vitamin b1	PCYT2	0.8
	p-cresol	ICAM1	0.8
	phenylacetic a.	CCND1	0.8
	phenylacetic a.	PTH	0.8
	scopoletin	LPL	0.8
	scopoletin	CASP3	0.8
	thiamine	CYP4B1	0.8
	thiamine	PCYT2	0.8
	angelicin	IL6	0.8
	angelicin	NFKB2	0.8
	vanillin	MMP9	0.8
	carvacrol	PPARA	0.8
	CHDH	PLD1	0.8
	carvacrol	TRPV3	0.795
	carvacrol	TRPV3	0.795
	hexadecanoic acid	FABP3	0.794
	FABP1 990859	FABP3	0.794
	vitamin b1	TKT	0.788
	TPK1 996668	TKT	0.788
	stigmasterol	NR1H3	0.774
	ABCG8 987246	NR1H3	0.774
	limonene	HRAS	0.77
	CHAT	ACHE	0.76
	1-hexadecanol	ALDH3A2	0.754
	hexadecanol	ALDH3A2	0.754
	hexadecanoic acid	GCG	0.752
	ALB 994701	GCG	0.752
	myristicin	CYP1A2	0.734
	myristicin	CYP1A2	0.734
	stigmasterol	ABCG5	0.732
	R1H2 978600	ABCG5	0.732
	alpha-terpineol	CASP8	0.729
	butanal	AKR1B1	0.727
	heptanal	AKR1B1	0.727
	isoimperatorin	CYP1B1	0.727
	isoimperatorin	CYP1B1	0.727
	heptanal	AKR1B1	0.727
	stigmasterol	SREBF2	0.722
	stigmasterol	SREBF2	0.722
	ABCG5 988996	SREBF2	0.722
	ABCG8 988996	SREBF2	0.722
	isoeugenol	AHR	0.721
	stigmasterol	SREBF2	0.72
	NR1H3 988996	SREBF2	0.72
	nonanal	AKR1B1	0.719
	nonanal	AKR1B1	0.719
	decanal	ALDH2	0.717
	stigmasterol	ABCG5	0.716
	stigmasterol	ABCG5	0.716
	stigmasterol	ABCG8	0.715
	stigmasterol	ABCG8	0.715
	naphthalene	AHR	0.714
	naphthalene	ABCB1	0.711
	tridecane	GDI2	0.709
	GLRA2 992161	GDI2	0.709
	RDH12	RDH8	0.705
	angelicin	CASP3	0.7
	angelicin	CASP8	0.7
	angelicin	CASP9	0.7
	azelaic acid	PPARG	0.7
	carvacrol	CASP3	0.7
	isoeugenol	AKR1C2	0.7
	isoeugenol	CCL2	0.7
	m-cresol	ACHE	0.7
	p-cresol	ACHE	0.7
	p-cresol	CYP1A2	0.7
	phenylacetic acid	PON3	0.7
	stigmasterol	SLCO1B1	0.7
	vanillin	CA2	0.7
	vanillin	UGT1A7	0.7
	vanillin	CA1	0.7
	vanillin	UGT1A8	0.7
	vanillin	UGT1A10	0.7
	p-cresol	ACHE	0.7
	p-cresol	CYP1A2	0.7
	phenylacetic a.	PON3	0.7
	m-cresol	ACHE	0.7
	stigmasterol	SLCO1B1	0.7
	angelicin	CASP3	0.7
	angelicin	CASP8	0.7
	angelicin	CASP9	0.7
	vanillin	CA1	0.7
	vanillin	UGT1A8	0.7
	vanillin	UGT1A10	0.7
	isoeugenol	CCL2	0.7
	carvacrol	CASP3	0.7
	decanal	AKR1B1	0.7
Panax ginseng	adenine	APRT	0.999
	adenine	PECR	0.979
	adenine	MTAP	0.978
	adenine	ADA	0.939
	adenine	ACACB	0.918
	adenine	SLC29A3	0.901
	adenine	ADSL	0.893
	adenine	MRI1	0.893
	adenine	PNMT	0.892
	adenine	ADSL	0.882
	adenine	ADA	0.862
	adenosine	ADORA2B	0.999
	adenosine	ADK	0.999
	adenosine	ADA	0.999
	adenosine	ADORA2A	0.999
	adenosine	AHCY	0.996
	adenosine	NT5E	0.995
	adenosine	NT5C1A	0.989
	adenosine	NT5E	0.988
	adenosine	ADA	0.974
	adenosine	NT5E	0.948
	adenosine	ADK	0.904
	adenosine	ADA	0.764
	adenosine triphosphate	P2RX1	0.999
	adenosine triphosphate	ADCY1	0.997
	adenosine triphosphate	ADCY4	0.995
	adenosine triphosphate	APAF1	0.998
	adenosine triphosphate	APAF1	0.94
	adenosine triphosphate	CCNA2	0.997
	adenosine triphosphate	CFTR	0.998
	adenosine triphosphate	HSP90AA1	0.998
	adenosine triphosphate	HSP90AA1	0.905
	adenosine triphosphate	NT5C2	0.998
	adenosine triphosphate	P2RX1	0.996
	adenosine triphosphate	P2RX4	0.997
	adenosine triphosphate	P2RX7	0.997
	adenosine triphosphate	P2RY1	0.794
	adenosine triphosphate	P2RY2	0.999
	adenosine triphosphate	PFKM	0.998
	adenosine triphosphate	PKLR	0.998
	adenosine triphosphate	PTK2	0.997
	beta-elemene	CASP3	0.8
	campesterol	ABCG8	0.993
	campesterol	DHCR24	0.911
	campesterol	SREBF2	0.886
	campesterol	SOAT1	0.776
	campesterol	ABCG5	0.768
	campesterol	ABCG8	0.767
	campesterol	SREBF2	0.722
	choline	ACHE	0.999
	choline	CHAT	0.999
	choline	CHDH	0.997
	choline	CHKA	0.997
	choline	PHOSPHO1	0.98
	choline	PLD1	0.924
	choline	PLD2	0.933
	choline	SLC44A1	0.93
	choline	SLC5A7	0.966
	dauricine	CYP3A4	0.721
	dibutyl phthalate	SRC	0.999
	dibutyl phthalate	AKT1	0.946
	dibutyl phthalate	EGFR	0.907
	dibutyl phthalate	GSK3B	0.999
	dibutyl phthalate	HDAC6	0.735
	dibutyl phthalate	HSD11B2	0.713
	dibutyl phthalate	IL6	0.7
	dibutyl phthalate	NR1I2	0.843
	dibutyl phthalate	Nr1i2	0.7
	dibutyl phthalate	NR1I3	0.72
	dibutyl phthalate	Rb1	0.731
	dibutyl phthalate	SRC	0.975
	dibutyl phthalate	TRPA1	0.7
	dodecane	LSM2	0.999
	dodecane	B2M	0.9
	dodecane	CD1B	0.984
	dodecane	CD1C	0.9
	dodecane	CD1D	0.984
	dodecanol	FAAH	0.967
	dodecane	LSM1	0.848
	dodecane	LSM2	0.879
	dodecane	TRBC1	0.902
	folinic acid	DHFR	0.999
	folinic acid	MTHFR	0.976
	folinic acid	DHFR	0.973
	folinic acid	TYMS	0.961
	folinic acid	FPGS	0.953
	folinic acid	FPGS	0.923
	folinic acid	MTHFR	0.923
	folinic acid	MTHFS	0.913
	folinic acid	SLC19A1	0.911
	gamma-sitosterol	PARP1	0.997
	gamma-sitosterol	CASP9	0.994
	gamma-sitosterol	PARP1	0.752
	gamma-sitosterol	PARP1	0.7
	gamma-sitosterol	CASP9	0.7
	gamma-sitosterol	CASP3	0.7
	ginsenoside rb1	AKT1	0.7
	ginsenoside rb1	NFE2L2	0.7
	ginsenoside rb1	AKT1	0.7
	ginsenoside rb1	NFE2L2	0.7
	ginsenoside re	NOS3	0.8
	ginsenoside rg3	SREBF2	0.8
	ginsenoside-re	NOS3	0.8
	gomisin a	Ache	0.7
	heptadecane	B2m	0.965
	heptadecane	B2m	0.9
	hexadecanoic acid	FABP4	0.997
	hexadecanoic acid	ALB	0.99
	hexadecanoic acid	CES1	0.99
	hexadecanoic acid	CPT2	0.995
	hexadecanoic acid	FABP1	0.997
	hexadecanoic acid	FABP3	0.982
	hexadecanoic acid	GCG	0.985
	hexadecanoic acid	PPARA	0.985
	hexadecanoic acid	PPT1	0.988
	kaempferol	CYP1A1	0.98
	kaempferol	CYP1B1	0.954
	kaempferol	NR1I2	0.938
	kaempferol	ABCC1	0.847
	kaempferol	AHR	0.921
	kaempferol	AKT1	0.907
	kaempferol	CYP1A1	0.912
	kaempferol	CYP1A2	0.87
	kaempferol	CYP1B1	0.853
	kaempferol	DECR1	0.818
	kaempferol	NR1I2	0.829
	kaempferol	RPS6KA3	0.818
	kaempferol	UGT3A1	0.82
	methyl palmitate	TNF	0.809
	n-octane	GLTP	0.979
	n-octane	GLTP	0.979
	n-octane	PRKACA	0.967
	n-octane	PRKACB	0.902
	n-octane	HSD11B1	0.844
	n-octane	IGLL5	0.804
	n-tridecane	GDI1	0.902
	n-tridecane	RYR2	0.811
	palmitic acid	Ppt1	0.971
	palmitoleic acid	GCG	0.98
	palmitoleic acid	FZD8	0.903
	palmitoleic acid	LTC4S	0.9
	palmitoleic acid	PCSK1	0.9
	palmitoleic acid	FZD8	0.844
	palmitoleic acid	SCD5	0.778
	pentadecanoic acid	GCG	0.99
	pentadecanoic acid	GCG	0.943
	pentadecanoic acid	PCSK1	0.911
	pentadecanoic acid	GCGR	0.906
	pentadecanoic acid	GCG	0.905
	pentadecanoic acid	GCGR	0.902
	pentadecanoic acid	GRK5	0.9
	pentadecanoic acid	LPAR2	0.9
	pentadecanoic acid	LPAR2	0.9
	pentadecanoic acid	GCG	0.9
	pentadecanoic acid	ADRA1A	0.9
	pentadecanoic acid	AVP	0.9
	pentadecanoic acid	RXRA	0.9
	pentadecanoic acid	GCGR	0.9
	pentadecanoic acid	NPS	0.9
	pentadecanoic acid	NMB	0.9
	pentadecanoic acid	GCG	0.899
	pentadecanoic acid	LPAR2	0.899
	pentadecanoic acid	GCG	0.899
	pentadecanoic acid	LPAR2	0.899
	pentadecanoic acid	NPS	0.899
	pentadecanoic acid	GCG	0.925
	pentadecanoic acid	PCSK1	0.924
	pentadecanoic acid	NR1I3	0.924
	pentadecanoic acid	NR1I3	0.924
	pentadecanoic acid	GCG	0.923
	pentadecanoic acid	PCSK1	0.912
	pentadecanoic acid	RXRG	0.902
	pentadecanoic acid	FFAR1	0.9
	pentadecanoic acid	GCG	0.9
	pentadecanoic acid	RXRA	0.836
	pentadecanoic acid	NR1I3	0.836
	protopine	SLC6A4	0.8
	protopine	KIAA0101	0.8
	protopine	F2	0.719
	pseudohypericin	Drd3	0.909
	pseudohypericin	DRD3	0.908
	pseudohypericin	RARG	0.903
	pseudohypericin	Drd3	0.704
	pseudohypericin	CYP1A1	0.7
	putrescine	AMD1	0.999
	putrescine	ODC1	0.999
	putrescine	SRM	0.996
	putrescine	SMS	0.995
	putrescine	ODC1	0.991
	putrescine	SAT1	0.989
	putrescine	AMD1	0.982
	putrescine	SMS	0.981
	putrescine	AGMAT	0.967
	putrescine	AGMAT	0.955
	putrescine	AZIN1	0.952
	putrescine	ODC1	0.95
	putrescine	ODC1	0.937
	putrescine	AGMAT	0.925
	putrescine	OAZ1	0.919
	putrescine	SAT1	0.913
	putrescine	PAOX	0.901
	putrescine	SMS	0.899
	putrescine	SAT1	0.899
	putrescine	AZIN1	0.879
	putrescine	AZIN1	0.85
	putrescine	OAZ1	0.802
	putrescine	ODC1	0.738
	putrescine	OAZ1	0.729
	putrescine	OAZ1	0.716
	raffinose	GLA	0.913
	se-methyl-l-selenocysteine	CASP3	0.8
	stigmasterol	ABCG8	0.993
	stigmasterol	ABCA1	0.975
	stigmasterol	ABCA1	0.974
	stigmasterol	ABCA1	0.94
	stigmasterol	NR1H3	0.903
	stigmasterol	ABCA1	0.887
	stigmasterol	NR1H3	0.862
	stigmasterol	NR1H2	0.862
	stigmasterol	ABCG8	0.812
	stigmasterol	NR1H3	0.774
	stigmasterol	ABCG5	0.732
	stigmasterol	SREBF2	0.722
	stigmasterol	SREBF2	0.722
	stigmasterol	SREBF2	0.72
	stigmasterol	ABCG5	0.716
	stigmasterol	ABCG8	0.715
	stigmasterol	SLCO1B1	0.7
	sucrose	SI	0.991
	sucrose	CYP2B6	0.957
	sucrose	TF	0.952
	sucrose	MGAM	0.95
	sucrose	LCT	0.936
	sucrose	CD4	0.932
	sucrose	INS	0.915
	sucrose	IGHG1	0.914
	sucrose	IGHG1	0.913
	sucrose	MGAM	0.903
	sucrose	INS	0.869
	sucrose	SI	0.788
	tetradecane	LSS	0.979
	tridecanoic acid	PLA2G2A	0.8
	tridecanoic acid	PLA2G1B	0.8
	tridecanoic acid	PLA2G2E	0.8
	tridecanoic acid	PLA2G2A	0.8
	tridecanoic acid	PLA2G1B	0.8
	tridecanoic acid	PLA2G2E	0.8
	vitamin b1	TPK1	0.994
	vitamin b1	SLC19A2	0.979
	vitamin b1	TKT	0.971
	vitamin b1	SLC19A3	0.969
	vitamin b1	TPK1	0.904
	vitamin b1	TPK1	0.899
	vitamin b1	NMT1	0.875
	vitamin b1	SLC22A2	0.812
	vitamin b1	SLC22A1	0.812
	vitamin b1	SLC22A5	0.812
	vitamin b1	PCYT2	0.8
	vitamin b1	CYP4B1	0.8
	vitamin b1	TKT	0.788
Radix Glycyrrhizae Preparata	isoliquiritigenin	RELA	0.999
	isoliquiritigenin	RELA	0.999
	methylglyoxal	GLO1	0.999
	methylglyoxal	GLO1	0.998
	18beta-glycyrrhetinic acid	SRC	0.997
	gamma-sitosterol	PARP1	0.997
	glycyrrhetinic acid	SRC	0.997
	gamma-sitosterol	CASP9	0.994
	methylglyoxal	GLO1	0.994
	18beta-glycyrrhetinic acid	HSD11B1	0.981
	glycyrrhetinic acid	HSD11B1	0.981
	rutin	AKR1C3	0.979
	isoliquiritigenin	NFKBIB	0.977
	formononetin	UGT1A8	0.973
	formononetin	UGT1A7	0.973
	formononetin	UGT1A9	0.973
	formononetin	UGT1A10	0.973
	umbelliferone	UGT1A9	0.973
	ferulic acid	CYP1A1	0.962
	formononetin	CYP1A1	0.962
	formononetin	CYP1A1	0.961
	ferulic acid	UGT1A8	0.959
	ferulic acid	UGT1A7	0.959
	ferulic acid	UGT1A10	0.959
	umbelliferone	CYP2A6	0.959
	ferulic acid	CYP1A1	0.958
	ferulic acid	CYP1A1	0.958
	formononetin	CYP1A1	0.958
	formononetin	CYP1A1	0.958
	18beta-glycyrrhetinic acid	NR3C2	0.947
	glycyrrhetinic acid	NR3C2	0.947
	umbelliferone	CYP2D6	0.947
	rutin	CYP3A4	0.944
	18beta-glycyrrhetinic acid	GJA1	0.938
	glycyrrhetinic acid	GJA1	0.938
	rutin	CYP2C8	0.935
	rutin	CYP2D6	0.934
	18beta-glycyrrhetinic acid	NR3C1	0.929
	glycyrrhetinic acid	NR3C1	0.929
	umbelliferone	CYP2A13	0.928
	umbelliferone	UGT1A9	0.927
	methylglyoxal	GLO1	0.921
	18beta-glycyrrhetinic acid	SRC	0.918
	glycyrrhetinic acid	SRC	0.918
	rutin	CYP2D6	0.913
	formononetin	CYP1A1	0.912
	isoquercitrin	CYP1A1	0.912
	rutin	CYP2C8	0.911
	rutin	ADRA2C	0.905
	rutin	ADRA2C	0.905
	tetrahydroharmine	HTR2A	0.905
	rutin	AKR1C3	0.9
	rutin	CHRM5	0.9
	rutin	CHRM5	0.9
	18beta-glycyrrhetinic acid	PTGR2	0.9
	glycyrrhetinic acid	PTGR2	0.9
	isoquercitrin	ADRA2C	0.9
	rutin	ADRA2C	0.9
	rutin	ADRA2A	0.9
	rutin	ADRA2C	0.9
	rutin	ADRA2A	0.9
	rutin	CXCL10	0.899
	umbelliferone	HSD17B3	0.899
	rutin	ADRA2C	0.899
	18beta-glycyrrhetinic acid	SRC	0.896
	glycyrrhetinic acid	SRC	0.896
	methylglyoxal	GLO1	0.884
	18beta-glycyrrhetinic acid	HSD11B2	0.849
	glycyrrhetinic acid	HSD11B2	0.849
	ononitol	CCND1	0.823
	liquiritigenin	ESR2	0.819
	rutin	HSPA4	0.817
	rutin	CYP2C9	0.816
	rutin	CYP2C8	0.816
	rutin	CYP2D6	0.816
	lupiwighteone	GGPS1	0.813
	ferulic acid	ABCG1	0.81
	liquiritigenin	NOTCH2	0.81
	rutin	CYP3A4	0.809
	18beta-glycyrrhetinic acid	ICAM1	0.8
	18beta-glycyrrhetinic acid	ANPEP	0.8
	18beta-glycyrrhetinic acid	SRC	0.8
	18beta-glycyrrhetinic acid	ABCB1	0.8
	formononetin	PDE4A	0.8
	glycyrrhetinic acid	ICAM1	0.8
	glycyrrhetinic acid	ANPEP	0.8
	glycyrrhetinic acid	ABCB1	0.8
	glycyrrhetinic acid	SRC	0.8
	isoliquiritigenin	HRH2	0.8
	isoorientin	NFE2L2	0.8
	ononitol	MMP9	0.8
	ononitol	PTGS2	0.8
	rutin	CTGF	0.8
	rutin	CTGF	0.8
	umbelliferone	CCND1	0.8
	glycyrrhizic acid	Ptpn2	0.8
	glycyrrhizin	Ptpn2	0.8
	monoammonium glycyrrhizinate	Ptpn2	0.8
	18beta-glycyrrhetinic acid	NR3C2	0.752
	gamma-sitosterol	PARP1	0.752
	glycyrrhetinic acid	NR3C2	0.752
	isolicoflavonol	CYP19A1	0.75
	glycyrrhizin	UST	0.747
	monoammonium glycyrrhizinate	UST	0.747
	umbelliferone	UGT1A9	0.747
	rutin	GSR	0.735
	ferulic acid	NOS1	0.733
	ferulic acid	TYR	0.729
	formononetin	UGT1A10	0.726
	formononetin	UGT1A9	0.725
	rutin	CYP1B1	0.725
	umbelliferone	SULT1A1	0.725
	formononetin	UGT1A8	0.723
	formononetin	UGT1A7	0.722
	isoliquiritigenin	NFKBIB	0.719
	glycyrrhizin	PTPN2	0.719
	18beta-glycyrrhetinic acid	HSD11B2	0.714
	glycyrrhetinic acid	HSD11B2	0.714
	ferulic acid	UGT1A7	0.71
	ferulic acid	UGT1A8	0.71
	ferulic acid	UGT1A10	0.71
	methyl linoleate	FFAR1	0.709
	ferulic acid	CYP1A1	0.7
	ferulic acid	CYP1A2	0.7
	formononetin	CYP1B1	0.7
	formononetin	CYP1A1	0.7
	gamma-sitosterol	CASP9	0.7
	gamma-sitosterol	CASP3	0.7
	gamma-sitosterol	PARP1	0.7
	isoliquiritigenin	UGT1A7	0.7
	isoliquiritigenin	RELA	0.7
	isoliquiritigenin	UGT1A8	0.7
	isoliquiritigenin	UGT1A10	0.7
	isoliquiritigenin	NFKBIA	0.7
	isoliquiritigenin	UGT1A9	0.7
	isoliquiritigenin	SLC2A1	0.7
	isoliquiritigenin	CASP3	0.7
	isoquercitrin	CYP1B1	0.7
	isoquercitrin	CYP1A1	0.7
	rutin	MAPK3	0.7
	rutin	CXCL10	0.7
	tetrahydropalmatine	CASP3	0.7
	ferulic acid	RB1	0.7
	glycyrrhizic acid	NR1I2	0.7
	isoorientin	SLC5A2	0.7
Paeonia albiflora	5-desgalloylstachyurin	F10	0.945
	beta-sitosterol	CASP8	0.999
	beta-sitosterol	CASP8	0.999
	benzoic acid	DAO	0.997
	gallicacid	CHUK	0.997
	beta-sitosterol	ABCG8	0.993
	gallicacid	MMP9	0.993
	benzoic acid	PRDX5	0.984
	benzoic acid	HRSP12	0.979
	beta-sitosterol	ABCA1	0.975
	beta-sitosterol	ABCA1	0.974
	beta-sitosterol	SREBF2	0.971
	benzoic acid	RAB9A	0.966
	gallicacid	CHUK	0.959
	beta-sitosterol	ABCA1	0.954
	gallicacid	JUN	0.953
	gallicacid	JUN	0.95
	beta-sitosterol	F10	0.945
	beta-sitosterol	F10	0.945
	pedunculagin	F10	0.945
	gallicacid	MMP2	0.944
	beta-sitosterol	ABCA1	0.94
	beta-sitosterol	SREBF2	0.929
	benzoic acid	ACSM2B	0.923
	benzoic acid	IGHG1	0.921
	benzoic acid	ACSM1	0.919
	gallicacid	AKT1	0.916
	benzoic acid	GLYAT	0.911
	beta-sitosterol	ABCA1	0.908
	benzoic acid	GLYAT	0.906
	benzoic acid	CES1	0.904
	beta-sitosterol	NR1H3	0.903
	beta-sitosterol	SREBF2	0.902
	benzoic acid	IGHG1	0.9
	gallotannin	PARG	0.87
	beta-sitosterol	APOE	0.863
	pedunculagin	F2	0.836
	gallotannin	PARP1	0.831
	beta-sitosterol	NPC1L1	0.83
	gallicacid	ABCB1	0.824
	gallicacid	ATM	0.824
	gallicacid	JUN	0.819
	beta-sitosterol	FASN	0.818
	beta-sitosterol	FASN	0.818
	beta-sitosterol	ABCG8	0.812
	paeonol	ICAM1	0.81
	beta-sitosterol	ABCG8	0.801
	beta-sitosterol	ABCG5	0.801
	beta-sitosterol	CASP3	0.8
	beta-sitosterol	SLC22A11	0.8
	beta-sitosterol	CSF2	0.8
	beta-sitosterol	CSF2	0.8
	beta-sitosterol	SLC22A11	0.8
	gallicacid	EIF2AK3	0.8
	beta-sitosterol	NPC1L1	0.79
	beta-sitosterol	NR1H3	0.774
	gallotannin	PARG	0.773
	5-desgalloylstachyurin	F2	0.743
	beta-sitosterol	F2	0.743
	gallicacid	AKT1	0.741
	beta-sitosterol	CASP3	0.74
	beta-sitosterol	CASP3	0.74
	gallicacid	MMP9	0.734
	gallicacid	SULT1A1	0.733
	beta-sitosterol	ABCG5	0.732
	beta-sitosterol	SULT1A1	0.724
	beta-sitosterol	SULT1A1	0.724
	beta-sitosterol	SREBF2	0.722
	beta-sitosterol	SREBF2	0.722
	beta-sitosterol	SREBF2	0.72
	beta-sitosterol	TBXA2R	0.719
	beta-sitosterol	LMNA	0.719
	beta-sitosterol	LMNA	0.719
	beta-sitosterol	TBXA2R	0.719
	beta-sitosterol	NPC1L1	0.71
	beta-sitosterol	DNMT1	0.7
	beta-sitosterol	PTK2	0.7
	beta-sitosterol	CASP8	0.7
	beta-sitosterol	PTK2	0.7
	beta-sitosterol	DNMT1	0.7
	beta-sitosterol	CASP8	0.7
	gallicacid	CHUK	0.7
	gallicacid	PRKCA	0.7
	tellimagrandin i	ACHE	0.7
Rehmannia glutinosa	gamma-aminobutyric acid	ALDH9A1	0.991
	gamma-aminobutyric acid	GAD2	0.998
	gamma-aminobutyric acid	GABBR2	0.988
	gamma-aminobutyric acid	ALDH3A2	0.982
	gamma-aminobutyric acid	GATM	0.997
	gamma-aminobutyric acid	GAD1	0.999
	gamma-aminobutyric acid	GABRA1	0.986
	gamma-aminobutyric acid	ABAT	0.995
	gamma-aminobutyric acid	GABBR1	0.987
	gamma-aminobutyric acid	ALDH1B1	0.982
	catalpol	GDNF	0.8
	catalpol	AKT1	0.8
	acteoside	HMOX1	0.8
	acteoside	NOX1	0.7
	acteoside	CCNE1	0.754
	acteoside	CDK6	0.824
	acteoside	SMAD3	0.7
	acteoside	CDK2	0.824
	acteoside	HMGB1	0.8
	acteoside	TGFB1	0.824
	acteoside	TYR	0.8
Atractylodes macrocephala	beta-eudesmol	MEO	0.6
	atractylenolide i	Neuronal acetylcholine receptor subunit alpha-4	0.6
	atractylenolide i	Tumor necrosis factor	0.6
	atractylenolide i	Interleukin-1 beta	0.6
	atractylenolide i	Interleukin-6	0.6
	atractylenolide i	Placenta growth factor	0.6
	atractylenolide i	Nitric oxide synthase, inducible	0.6
	atractylenolide i	Vascular endothelial growth factor A	0.6
	atractylenolide i	Tumor necrosis factor	0.6
	atractylenolide i	Nitric oxide synthase, inducible	0.6
Ligusticum chuanxiong	3-methyl-butanal	ADH1B	0.907
	butylidenephthalide	CASP8	0.999
	cocaine	SLC6A4	0.999
	dibutyl phthalate	SRC	0.999
	dibutyl phthalate	GSK3B	0.999
	folinic acid	DHFR	0.999
	thymol	CASP8	0.999
	cocaine	CREB1	0.997
	folinic acid	PARP1	0.997
	folinic acid	FABP1	0.997
	folinic acid	FABP4	0.997
	cocaine	SLC6A3	0.996
	camphor	TRPV3	0.995
	folinic acid	CPT2	0.995
	butylidenephthalide	CASP9	0.994
	folinic acid	CASP9	0.994
	thymol	CASP9	0.994
	vitamin b1	TPK1	0.994
	butylidenephthalide	TP53	0.993
	cocaine	SLC6A2	0.992
	folinic acid	DHFR	0.992
	folinic acid	ALB	0.99
	folinic acid	CES1	0.99
	pentadecanoic acid	GCG	0.99
	cocaine	PDYN	0.989
	cocaine	FOS	0.988
	folinic acid	PPT1	0.988
	hexadecanol	GNPAT	0.986
	cocaine	PPP1R1B	0.985
	folinic acid	GCG	0.985
	folinic acid	PPARA	0.985
	cocaine	CREB1	0.983
	folinic acid	FABP3	0.982
	vitamin b1	SLC19A2	0.979
	cocaine	EGR1	0.977
	folinic acid	MTHFR	0.976
	dibutyl phthalate	SRC	0.975
	cocaine	GRIN1	0.974
	folinic acid	DHFR	0.973
	vitamin b1	TKT	0.971
	cocaine	BDNF	0.97
	vitamin b1	SLC19A3	0.969
	folinic acid	FABP1	0.965
	hexadecanol	AGPS	0.964
	cocaine	FOS	0.961
	folinic acid	TYMS	0.961
	butylidenephthalide	CASP8	0.959
	folinic acid	FPGS	0.953
	thymol	TRPV3	0.949
	cocaine	BDNF	0.947
	dibutyl phthalate	AKT1	0.946
	pentadecanoic acid	GCG	0.943
	folinic acid	CPT2	0.939
	folinic acid	PPARA	0.939
	phenylacetaldehyde	AOC2	0.934
	hexadecanol	GNPAT	0.933
	cocaine	BDNF	0.929
	phenylacetaldehyde	MAOA	0.927
	folinic acid	FPGS	0.923
	folinic acid	MTHFR	0.923
	methyl eugenol	GSTA1	0.922
	hexadecanol	GNPAT	0.92
	camphor	CYB5A	0.918
	phenylacetaldehyde	MAOB	0.916
	methyl eugenol	GSTP1	0.915
	phenylacetaldehyde	MAOA	0.915
	methyl eugenol	GSTP1	0.914
	phenylacetaldehyde	ALDH3A2	0.914
	folinic acid	MTHFS	0.913
	phenylacetaldehyde	MAOB	0.913
	phenylacetaldehyde	ALDH3A1	0.912
	folinic acid	SLC19A1	0.911
	hexadecanol	GNPAT	0.911
	pentadecanoic acid	PCSK1	0.911
	camphor	TRPV1	0.91
	hexadecanol	FAR1	0.91
	phenylacetaldehyde	ALDH3A2	0.909
	caproaldehyde	ALDH7A1	0.908
	hexadecanol	FAR2	0.908
	hexadecanol	AGPS	0.908
	hexadecanol	FAR1	0.908
	hexanal	ALDH7A1	0.908
	limonene	CYP2C19	0.908
	dibutyl phthalate	EGFR	0.907
	phenylacetaldehyde	MAOB	0.907
	pentadecanoic acid	GCGR	0.906
	phenylacetaldehyde	ALDH3B1	0.906
	phenylacetaldehyde	ALDH3B2	0.906
	phenylacetaldehyde	ALDH2	0.906
	pentadecanoic acid	GCG	0.905
	phenylacetaldehyde	AOC3	0.905
	vitamin b1	TPK1	0.904
	n-tridecane	GDI1	0.902
	pentadecanoic acid	GCGR	0.902
	phenylacetaldehyde	MAOA	0.902
	pentadecanoic acid	AVP	0.9
	pentadecanoic acid	RXRA	0.9
	pentadecanoic acid	GCG	0.9
	pentadecanoic acid	NPS	0.9
	pentadecanoic acid	GRK5	0.9
	pentadecanoic acid	LPAR2	0.9
	pentadecanoic acid	GCGR	0.9
	pentadecanoic acid	LPAR2	0.9
	pentadecanoic acid	NMB	0.9
	pentadecanoic acid	ADRA1A	0.9
	phenylacetaldehyde	ALDH1A3	0.9
	phenylacetaldehyde	AOC3	0.9
	phenylacetaldehyde	MAOB	0.9
	pentadecanoic acid	LPAR2	0.899
	pentadecanoic acid	LPAR2	0.899
	pentadecanoic acid	GCG	0.899
	pentadecanoic acid	NPS	0.899
	pentadecanoic acid	GCG	0.899
	phenylacetaldehyde	ALDH2	0.899
	phenylacetaldehyde	ALDH3B2	0.899
	phenylacetaldehyde	MAOA	0.899
	phenylacetaldehyde	MAOA	0.899
	phenylacetaldehyde	ALDH1A3	0.899
	phenylacetaldehyde	MAOB	0.899
	phenylacetaldehyde	ALDH1A3	0.899
	phenylacetaldehyde	AOC3	0.899
	phenylacetaldehyde	MAOA	0.899
	phenylacetaldehyde	AOC2	0.899
	phenylacetaldehyde	MAOB	0.899
	phenylacetaldehyde	ALDH3A2	0.899
	phenylacetaldehyde	MAOB	0.899
	phenylacetaldehyde	AOC3	0.899
	phenylacetaldehyde	ALDH3A2	0.899
	phenylacetaldehyde	AOC3	0.899
	phenylacetaldehyde	AOC2	0.899
	vitamin b1	TPK1	0.899
	butylidenephthalide	CASP3	0.896
	cocaine	CREB1	0.896
	hexadecanol	PIGG	0.893
	hexadecanol	PIGG	0.893
	cocaine	CREB1	0.878
	butylidenephthalide	CASP8	0.875
	thymol	CASP8	0.875
	vitamin b1	NMT1	0.875
	camphor	TRPM8	0.869
	camphor	TRPA1	0.851
	camphor	HSD17B10	0.847
	dibutyl phthalate	NR1I2	0.843
	dibutyl phthalate	NR1I2	0.829
	tetramethylpyrazine	HIF1A	0.814
	vanillin	TRPV3	0.814
	terpinen-4-ol	BCHE	0.813
	vitamin b1	SLC22A1	0.812
	vitamin b1	SLC22A2	0.812
	vitamin b1	SLC22A5	0.812
	n-tridecane	RYR2	0.811
	methyl hexadecanoate	TNF	0.809
	methyl palmitate	TNF	0.809
	beta-elemene	CASP3	0.8
	caproaldehyde	FOS	0.8
	hexanal	FOS	0.8
	tetramethylpyrazine	MPO	0.8
	vanillin	MMP9	0.8
	vitamin b1	CYP4B1	0.8
	vitamin b1	PCYT2	0.8
	folinic acid	FABP3	0.794
	butylidenephthalide	CASP3	0.788
	vitamin b1	TKT	0.788
	limonene	HRAS	0.77
	caproaldehyde	CYP1A2	0.761
	hexanal	CYP1A2	0.761
	hexadecanol	ALDH3A2	0.754
	folinic acid	PARP1	0.752
	folinic acid	GCG	0.752
	butylidenephthalide	CASP9	0.75
	caproaldehyde	ALDH3A1	0.75
	hexanal	ALDH3A1	0.75
	caproaldehyde	ALDH7A1	0.735
	dibutyl phthalate	HDAC6	0.735
	hexanal	ALDH7A1	0.735
	butylidenephthalide	CASP8	0.732
	caproaldehyde	ALDH3B1	0.729
	hexanal	ALDH3B1	0.729
	butanal	AKR1B1	0.727
	enanthaldehyde	AKR1B1	0.727
	n-butanal	AKR1B1	0.727
	dibutyl phthalate	NR1I3	0.72
	citronellol	NOS1	0.719
	tetramethylpyrazine	CFTR	0.715
	dibutyl phthalate	HSD11B2	0.713
	caproaldehyde	AKR1B1	0.712
	hexanal	AKR1B1	0.712
	methyl linoleate	FFAR1	0.709
	n-tridecane	GDI2	0.709
	butylidenephthalide	CASP8	0.7
	butylidenephthalide	RB1	0.7
	butylidenephthalide	CASP9	0.7
	butylidenephthalide	CASP3	0.7
	butylidenephthalide	TP53	0.7
	dibutyl phthalate	AKT1	0.7
	dibutyl phthalate	HDAC6	0.7
	dibutyl phthalate	EGFR	0.7
	dibutyl phthalate	NR1I2	0.7
	dibutyl phthalate	TRPA1	0.7
	dibutyl phthalate	SRC	0.7
	dibutyl phthalate	GSK3B	0.7
	dibutyl phthalate	IL6	0.7
	folinic acid	CASP3	0.7
	folinic acid	PARP1	0.7
	folinic acid	CASP9	0.7
	linalool	TP53	0.7
	methyl eugenol	GSTP1	0.7
	methyl eugenol	GSTM1	0.7
	methyl eugenol	GSTA1	0.7
	thymol	CASP8	0.7
	thymol	UGT1A7	0.7
	thymol	CASP9	0.7
	thymol	UGT1A8	0.7
	thymol	UGT1A9	0.7
	thymol	UGT1A10	0.7
	thymol	CASP3	0.7
	vanillin	CA1	0.7
	vanillin	CA2	0.7
	vanillin	UGT1A10	0.7
	vanillin	UGT1A7	0.7
	vanillin	UGT1A8	0.7
